# Supplementary material for: Hypoactive Visual Cortex, Prefrontal Cortex and Insula during Self-Face Recognition in Adults with First-Episode Major Depressive Disorder
Source: Biomedicines. 2023 Aug 4;11(8):2200. doi: 10.3390/biomedicines11082200 (PMC10452386; doi:10.3390/biomedicines11082200)
Supplement: Supplementary file 1 [file biomedicines-11-02200-s001.zip]

Archive with 1 entries (1 files):
- biomedicines-2509026-supplementary.pdf
